# Supplementary material for: Sonographic Evaluation of Peripheral Nerves and Cervical Nerve Roots in Amyotrophic Lateral Sclerosis: A Systematic Review and Meta-Analysis
Source: Med Sci (Basel). 2025 Jun 1;13(2):67. doi: 10.3390/medsci13020067 (PMC12194937; doi:10.3390/medsci13020067)
Supplement: Supplementary file 1 [file medsci-13-00067-s001.zip]

Archive with 1 entries (1 files):
- medsci-3598673-supplementary.pdf
